# Supplementary material for: The Prediction and Validation of Small CDSs Expand the Gene Repertoire of the Smallest Known Eukaryotic Genomes
Source: PLoS One. 2015 Sep 30;10(9):e0139075. doi: 10.1371/journal.pone.0139075 (PMC4589312; doi:10.1371/journal.pone.0139075)
Supplement: S2 Table — (XLSX) [file pone.0139075.s003.xlsx]

## Sheet: E. cuniculi
Table S2. List of genes with readjusted TIS in E. cuniculi
	Chromosome ID	Locus	Positions
chromosome 1	AL391737	ECU01_0740i	89911..90549
	AL391737	ECU01_0900	complement(105857..106297)
	AL391737	ECU01_0490	64152..64862
chromosome 2	AL590442	ECU02_0460	52450..54297
	AL590442	ECU02_1370	complement(163539..165518)
chromosome 3	AL590443	ECU03_0340	42356..43972
	AL590443	ECU03_0680	complement(86105..88825)
	AL590443	ECU03_0780	95770..99126
	AL590443	ECU03_0890	106631..107989
chromosome 4	AL590444	ECU04_0500	complement(64061..64477)
	AL590444	ECU04_1000	128867..133906
	AL590444	ECU04_1520	195437..196180
	AL590444	ECU04_1600	complement(201927..202730)
chromosome 5	AL590445	ECU05_0080	14822..16747
	AL590445	ECU05_0720	101133..102203
	AL590445	ECU05_0770	106006..106179
	AL590445	ECU05_0990	129413..132241
	AL590445	ECU05_1130	148189..149310
	AL590445	ECU05_1170	complement(155390..156364)
chromosome 6	AL590446	ECU06_0460	62220..62723
	AL590446	ECU06_1000	complement(139455..139895)
	AL590446	ECU06_1040	complement(142301..142942)
	AL590446	ECU06_1180	153667..154638
	AL590446	ECU06_1200	complement(155894..157501)
	AL590446	ECU06_1520	complement(194030..195094)
	AL590446	ECU06_1540	complement(195758..197257)
chromosome 7	AL590447	ECU07_0180	23602..24780
	AL590447	ECU07_0230	29377..32058
	AL590447	ECU07_0480	63903..65237
	AL590447	ECU07_0790	100312..101760
	AL590447	ECU07_1805	complement(215534..215743)
chromosome 8	AL590448	ECU08_0420	52424..53665
	AL590448	ECU08_0510	59928..60311
	AL590448	ECU08_0730	86750..87343
	AL590448	ECU08_0840	97217..99577
	AL590448	ECU08_1230	140491..141771
	AL590448	ECU08_1320	complement(151478..151762)
	AL590448	ECU08_1410	complement(157395..158141)
	AL590448	ECU08_1710	complement(186358..187062)
	AL590448	ECU08_1820	complement(195912..196667)
	AL590448	ECU08_1880	201217..203574
	AL590448	ECU08_1950	215526..216617
chromosome 9	AL590451	ECU09_0750	complement(94859..95200)
	AL590451	ECU09_1030	123931..124554
chromosome 10	AL590449	ECU10_0085	10834..11043
	AL590449	ECU10_0370	42622..43038
	AL590449	ECU10_1210	163070..168457
	AL590449	ECU10_1370	187651..188619
	AL590449	ECU10_1480	208503..209072
	AL590449	ECU10_1700i	233384..235279
chromosome 11	AL590450	ECU11_0340	complement(47538..48281)
	AL590450	ECU11_0740	97808..98251
	AL590450	ECU11_1300	complement(164927..166249)
	AL590450	ECU11_0150	complement(20029..20577)
	AL590450	ECU11_1320	167431..167871
	AL590450	ECU11_1390	complement(177351..177893)
	AL590450	ECU11_1500	192508..193365

## Sheet: E. intestinalis
Table S2. List of genes with readjusted TIS in E. intestinalis
	Chromosome ID	Locus	Positions	E. cuniculi orthologous locus
chromosome 1	CP001942	Eint_010210	complement(21372..25118)	ECU01_0350
	CP001942	Eint_011100	113701..115560	ECU01_1170
	CP001942	Eint_011350	complement(148341..150185)	ECU01_1410
chromosome 2	CP001943	Eint_020040	complement(5144..6850)	ECU02_0120
	CP001943	Eint_020390	40724..42565	ECU02_0460
	CP001943	Eint_021320	149957..151459	ECU02_1360
chromosome 3	CP001944	Eint_030250	29508..31085	ECU03_0340
chromosome 4	CP001945	Eint_040060	complement(7401..8096)	ECU04_0130
	CP001945	Eint_040070	complement(8219..8788)	ECU04_0140
	CP001945	Eint_040630	68760..75857	ECU04_0690
	CP001945	Eint_041610	complement(189254..190057)	ECU04_1600
chromosome 5	CP001946	Eint_050060	11758..13680	ECU05_0080
	CP001946	Eint_050430	complement(57106..57780)	_
	CP001946	Eint_050580	complement(81023..81793)	ECU05_0570
	CP001946	Eint_050790	102761..102940	ECU05_0770
	CP001946	Eint_050800	complement(102996..105119)	ECU05_0780
	CP001946	Eint_051030	126084..128918	ECU05_0990
chromosome 6	CP001947	Eint_060020	complement(1334..3205)	ECU06_0120
	CP001947	Eint_060390	51880..54669	ECU06_0470
	CP001947	Eint_060560	75317..75601	ECU06_0640
	CP001947	Eint_060790	complement(105969..107624)	ECU06_0870
	CP001947	Eint_060850	113895..118319	ECU06_0920
	CP001947	Eint_060930	complement(130007..130453)	ECU06_1000
	CP001947	Eint_061140	148186..148632	ECU06_1210
	CP001947	Eint_061490	complement(184449..185513)	ECU06_1520
chromosome 7	CP001948	Eint_070160	20426..23107	ECU07_0230
	CP001948	Eint_070450	complement(58842..60011)	ECU07_0510
	CP001948	Eint_070620	78198..81515	ECU07_0680
	CP001948	Eint_071380	153774..155621	ECU07_1430
	CP001948	Eint_071420	161254..161952	ECU07_1470
	CP001948	Eint_071570	180581..181804	ECU07_1600
chromosome 8	CP001949	Eint_080340	34810..36039	ECU08_0420
	CP001949	Eint_080710	complement(70930..73116)	ECU08_0760
	CP001949	Eint_080770	76829..78130	ECU08_0810
	CP001949	Eint_081390	complement(139366..140115)	ECU08_1410
	CP001949	Eint_081460	148499..149635	ECU08_1490
	CP001949	Eint_081770	complement(175906..176679)	ECU08_1820
	CP001949	Eint_081840	181204..183549	ECU08_1880
chromosome 9	CP001950	Eint_090110	complement(14690..15292)	ECU09_0120
	CP001950	Eint_090130	16990..17985	ECU09_0140
	CP001950	Eint_090140	complement(18016..20406)	ECU09_0150
	CP001950	Eint_090310	complement(43564..44865)	ECU09_0320
	CP001950	Eint_090340	complement(46785..48128)	ECU09_0350
	CP001950	Eint_090380	49877..50806	ECU09_0390
	CP001950	Eint_090440	55741..58665	ECU09_0430
chromosome 10	CP001951	Eint_101450	196062..197474	ECU10_1500
	CP001951	Eint_101740	229121..230578	ECU10_1770
chromosome 11	CP001952	Eint_110610	72467..72868	ECU11_0740
	CP001952	Eint_111010	complement(118135..118638)	ECU11_1130
	CP001952	Eint_111190	complement(139427..140724)	ECU11_1300
	CP001952	Eint_111280	complement(151756..152310)	ECU11_1390

## Sheet: E. hellem
Table S2. List of genes with readjusted TIS in E. hellem
	Chromosome ID	Locus	Positions	E. cuniculi orthologous locus
chromosome 1	CP002713	EHEL_010250	complement(29268..30497)	ECU01_0400
	CP002713	EHEL_010360	complement(39924..40458)	ECU01_0500
	CP002713	EHEL_010760	complement(80255..80815)	ECU01_0890
chromosome 2	CP002714	EHEL_021450	173959..175023	ECU02_1510
chromosome 3	CP002715	EHEL_030480	61998..62555	ECU03_0570
	CP002715	EHEL_030870	104690..106129	ECU03_0970
chromosome 4	CP002716	EHEL_040050	complement(6298..6987)	ECU04_0130
	CP002716	EHEL_040140	complement(12114..13259)	ECU04_0200
	CP002716	EHEL_041090	134836..135816	ECU04_1160
	CP002716	EHEL_041180	144691..145779	ECU04_1250
chromosome 5	CP002717	EHEL_050690	complement(91585..92433)	ECU05_0610
	CP002717	EHEL_050490	complement(63514..64191)	_
	CP002717	EHEL_050800	104496..105566	ECU05_0720
	CP002717	EHEL_050850	109378..109554	ECU05_0770
	CP002717	EHEL_050930	complement(117726..118622)	ECU05_0850
chromosome 6	CP002718	EHEL_060150	22884..23537	ECU06_0230i
	CP002718	EHEL_060480	complement(64106..64921)	ECU06_0530
	CP002718	EHEL_060590	78612..79034	ECU06_0640
	CP002718	EHEL_060600	join(79166..79298,79322..79722)	ECU06_0650
	CP002718	EHEL_060620	82201..83109	ECU06_0670
	CP002718	EHEL_061140	complement(147353..148966)	ECU06_1200
chromosome 7	CP002719	EHEL_070180	24716..27373	ECU07_0230
	CP002719	EHEL_071580	183588..184811	ECU07_1600
chromosome 8	CP002720	EHEL_080420	complement(41691..42386)	ECU08_0500
	CP002720	EHEL_080780	77112..78419	ECU08_0810
	CP002720	EHEL_080800	79646..82015	ECU08_0840
	CP002720	EHEL_081230	122730..123986	ECU08_1230
	CP002720	EHEL_081680	complement(168108..168713)	ECU08_1730
	CP002720	EHEL_081690	168947..170026	ECU08_1740
	CP002720	EHEL_081760	complement(175883..176641)	ECU08_1820
chromosome 9	CP002721	EHEL_090530	65915..67453	ECU09_1540
	CP002721	EHEL_090600	complement(74683..75033)	ECU09_0630
	CP002721	EHEL_090620	76458..76937	ECU09_0650
	CP002721	EHEL_090850	complement(98354..100321)	ECU09_0880
	CP002721	EHEL_090880	102856..103863	ECU09_0910
	CP002722	EHEL_091590	3744..4133	ECU09_1580
chromosome 10	CP002723	EHEL_100460	44482..46386	ECU10_0470
	CP002723	EHEL_100530	54547..55482	ECU10_0530
	CP002723	EHEL_100720	complement(90354..91454)	ECU10_0720
	CP002723	EHEL_100880	complement(106797..108638)	ECU10_0870
	CP002723	EHEL_100900	complement(109822..111693)	ECU10_0890
	CP002723	EHEL_101390	177896..178861	ECU10_1370
	CP002723	EHEL_101740	223818..225713	ECU10_1700i
chromosome 11	CP002724	EHEL_111740	complement(206248..206562)	ECU11_1850

## Sheet: E. romalae
Table S2. List of genes with readjusted TIS in E. romaleae
	Chromosome ID	Locus	Positions	E. cuniculi orthologous locus	comment
chromosome 1	CP003518	EROM_010120	complement(8306..8878)	ECU01_0340
	CP003518	EROM_010270	26064..26681	ECU01_0490
	CP003518	EROM_010640	complement(62545..63567)	ECU01_0850
	CP003518	EROM_010900	90301..90579	ECU01_1095
	CP003518	EROM_010990	100416..102266	ECU01_1170
chromosome 2	CP003519	EROM_020010	complement(359..2410)	ECU02_0100
	CP003519	EROM_020020	complement(2533..3528)	ECU02_0110
	CP003519	EROM_020030	complement(3644..5368)	ECU02_0120
	CP003519	EROM_020970	complement(104375..105349)	ECU02_1060
	CP003519	EROM_021050	complement(121811..122317)	ECU02_1140
	CP003519	EROM_021080	125203..125826	ECU02_1170
	CP003519	EROM_021270	148018..149523	ECU02_1360
	CP003519	EROM_021420	168771..169838	ECU02_1510
chromosome 3	CP003520	EROM_030120	complement(12988..14610)	ECU03_0220
	CP003520	EROM_030670	complement(87834..88349)	ECU03_0790
	CP003520	EROM_030710	90721..91347	ECU03_0830
	CP003520	EROM_030990	123273..124106	ECU03_1110
	CP003520	EROM_031000	complement(124525..124995)	ECU03_1120
	CP003520	EROM_031040	complement(126749..128305)	ECU03_1160
chromosome 4	CP003521	EROM_040080	complement(8149..8838)	ECU04_0130
	CP003521	EROM_040090	complement(8964..9533)	ECU04_0140
	CP003521	EROM_040170	complement(14015..15163)	ECU04_0200
	CP003521	EROM_040230	complement(22077..22472)	ECU04_0270
	CP003521	EROM_040520	57043..58575	ECU04_0580
	CP003521	EROM_040620	66931..74067	ECU04_0690
	CP003521	EROM_040720	complement(87430..88155)	ECU04_0780
	CP003521	EROM_041050	125276..127447	ECU04_1070
	CP003521	EROM_041630	complement(187383..188186)	ECU04_1600
chromosome 5	CP003522	EROM_050170	complement(23017..24258)	ECU05_0210
	CP003522	EROM_050350	complement(43521..44066)	ECU05_0380
	CP003522	EROM_050780	98060..98239	ECU05_0770
	CP003522	EROM_050790	complement(98294..100417)	ECU05_0780
	CP003522	EROM_051020	121386..124202	ECU05_0990
	CP003522	EROM_051290	154993..156684	ECU05_1240
	CP003522	EROM_051330	160336..161571	ECU05_1270
chromosome 6	CP003523	EROM_060235	complement(32728..32946)	ECU06_0320
	CP003523	EROM_060240	33011..33427	ECU06_0330
	CP003523	EROM_060260	35615..36271	ECU06_0350
	CP003523	EROM_060400	50898..53687	ECU06_0470
	CP003523	EROM_060580	74441..74851	ECU06_0640
	CP003523	EROM_060590	join(74991..75123,75147..75547)	ECU06_0650
	CP003523	EROM_060790	complement(101187..101621)	ECU06_0850
	CP003523	EROM_060820	complement(104698..106746)	ECU06_0880
	CP003523	EROM_061130	141204..142157	ECU06_1180
	CP003523	EROM_061160	145215..145670	ECU06_1210
chromosome 7	CP003524	EROM_070080	12384..13265	ECU07_0150
	CP003524	EROM_070140	19096..19527	ECU07_0210
	CP003524	EROM_070170	23452..23826	ECU07_0240
	CP003524	EROM_070340	complement(45472..46134)	ECU07_0400
	CP003524	EROM_070390	complement(50787..53476)	ECU07_0450
	CP003524	EROM_070460	complement(58912..60084)	ECU07_0510
	CP003524	EROM_070550	69622..70008	ECU07_0600
	CP003524	EROM_070740	91376..92824	ECU07_0790
	CP003524	EROM_070770	complement(95104..95904)	ECU07_0820
	CP003524	EROM_070860	complement(106758..107330)	ECU07_0910
	CP003524	EROM_070900	complement(109606..109890)	ECU07_0950
	CP003524	EROM_070910	109932..110534	ECU07_0960
	CP003524	EROM_071090	128696..129796	ECU07_1140
	CP003524	EROM_071110	130564..131607	ECU07_1170
	CP003524	EROM_071190	137393..138007	ECU07_1250
	CP003524	EROM_071300	148911..149372	ECU07_1360
	CP003524	EROM_071360	152824..154656	ECU07_1430
	CP003524	EROM_071380	159578..159910	ECU07_1450
	CP003524	EROM_071580	185712..187136	ECU07_1660
	CP003524	EROM_071690	200435..200866	ECU07_1770
chromosome 8	CP003525	EROM_080340	34945..36192	ECU08_0420
	CP003525	EROM_080420	complement(41722..42417)	ECU08_0500
	CP003525	EROM_080430	42428..42811	ECU08_0510
	CP003525	EROM_080550	53704..54270	ECU08_0600
	CP003525	EROM_080720	complement(71279..73480)	ECU08_0760
	CP003525	EROM_080730	73536..73898	ECU08_0765
	CP003525	EROM_080860	85356..86624	ECU08_0890
	CP003525	EROM_080940	complement(90156..90416)	ECU08_0940
	CP003525	EROM_081300	complement(129841..131163)	ECU08_1280
	CP003525	EROM_081390	complement(138451..138843)	ECU08_1390
	CP003525	EROM_081460	147019..147462	ECU08_1470
	CP003525	EROM_081720	169549..170613	ECU08_1740
	CP003525	EROM_081940	complement(197272..198327)	ECU08_1960
	CP003525	EROM_081950	198446..199609	ECU08_1970
	CP003525	EROM_081960	200433..201161	ECU08_1990
chromosome 9	CP003526	EROM_090120	15299..16294	ECU09_0140
	CP003526	EROM_090200	28781..29581	ECU09_0220
	CP003526	EROM_090210	complement(29604..30428)	ECU09_0230
	CP003526	EROM_090310	complement(41979..43280)	ECU09_0320
	CP003526	EROM_090340	complement(45226..46569)	ECU09_0350
	CP003526	EROM_090400	complement(49566..50666)	ECU09_0400
	CP003526	EROM_090440	54147..57071	ECU09_0430
	CP003526	EROM_090490	complement(59742..61268)	ECU09_0480
	CP003527	EROM_090630	complement(9342..10322)	ECU09_1260
	CP003527	EROM_090830	26278..26838	ECU09_1430
	CP003527	EROM_090910	35814..36998	ECU09_1510
	CP003527	EROM_090930	complement(37707..38522)	ECU09_0550
	CP003527	EROM_091040	complement(50535..51803)	ECU09_0640
	CP003527	EROM_091150	complement(60163..60501)	ECU09_0750
	CP003527	EROM_091210	66672..68540	ECU09_0810
	CP003527	EROM_091220	complement(68569..69372)	ECU09_0820
	CP003527	EROM_091250	complement(70833..71075)	ECU09_0850
	CP003527	EROM_091280	complement(73827..75800)	ECU09_0880
	CP003527	EROM_091440	complement(88675..89070)	ECU09_1020
	CP003528	EROM_091720	complement(24184..25434)	ECU09_1720
	CP003528	EROM_091730	complement(25494..26309)	ECU09_1730
	CP003528	EROM_091750	complement(28166..29563)	ECU09_1750
	CP003528	EROM_091780	complement(31218..32051)	ECU09_1780
	CP003528	EROM_091820	34660..37455	ECU09_1800
	CP003528	EROM_091860	complement(40963..41631)	ECU09_1830
	CP003528	EROM_091890	complement(43280..44434)	ECU09_1850
	CP003528	EROM_091940	52928..54124	ECU09_1900
	CP003528	EROM_091970	57687..59009	ECU09_1930
	CP003528	EROM_092040	complement(65861..66886)	ECU09_2000
chromosome 10	CP003529	EROM_100040	complement(1881..2474)	ECU10_0180
	CP003529	EROM_100330	32597..34483	ECU10_0470
	CP003529	EROM_100750	complement(94933..96774)	ECU10_0870
	CP003529	EROM_100830	108769..109317	ECU10_0950
	CP003529	EROM_100860	complement(111202..112077)	ECU10_0980
	CP003529	EROM_100870	complement(join(112214..112654,112682..112684))	ECU10_0990	new intron
	CP003529	EROM_100890	114236..114640	ECU10_1010
	CP003529	EROM_100910	115494..117320	ECU10_1030
	CP003529	EROM_100990	124574..126076	ECU10_1110
	CP003529	EROM_101060	complement(137773..138345)	ECU10_1170
	CP003529	EROM_101100	141554..146881	ECU10_1210
	CP003529	EROM_101120	complement(147404..149122)	ECU10_1230
	CP003529	EROM_101210	complement(158874..161348)	ECU10_1320
	CP003529	EROM_101320	complement(180649..181839)	ECU10_1430
	CP003529	EROM_101330	complement(181860..182588)	ECU10_1440
	CP003529	EROM_101380	complement(187987..189129)	ECU10_1490
	CP003529	EROM_101440	194848..195309	ECU10_1540
	CP003529	EROM_101460	complement(join(195927..196319,196350..196352))	ECU10_1570	new intron
	CP003529	EROM_101580	complement(210132..211370)	ECU10_1690
	CP003529	EROM_101610	complement(213731..214522)	ECU10_1710
	CP003529	EROM_101620	214563..215762	ECU10_1720
	CP003529	EROM_101660	complement(221824..222423)	ECU10_1760
	CP003529	EROM_101670	222476..223933	ECU10_1770
chromosome 11	CP003530	EROM_110330	complement(40719..42326)	ECU11_0480
	CP003530	EROM_110930	join(105831..106226,106250..106372)	ECU11_1060
	CP003530	EROM_111010	complement(115599..116111)	ECU11_1130
	CP003530	EROM_111170	complement(133992..135815)	ECU11_1280
	CP003530	EROM_111340	complement(159048..159866)	ECU11_1450
	CP003530	EROM_111380	complement(163470..164435)	ECU11_1490
	CP003530	EROM_111800	212897..213706	ECU11_1910
