# Supplementary material for: The Prediction and Validation of Small CDSs Expand the Gene Repertoire of the Smallest Known Eukaryotic Genomes
Source: PLoS One. 2015 Sep 30;10(9):e0139075. doi: 10.1371/journal.pone.0139075 (PMC4589312; doi:10.1371/journal.pone.0139075)
Supplement: S3 Table — (XLSX) [file pone.0139075.s004.xlsx]

## Sheet: E.cuniculi
Table S3. New genes identified in Encephalitozoon genus and their orthologs in others microsporidian genomes.
	Encephalitozoon genus																	Other microsporidia
	Species	chromosome ID	Locus	Positions	gene product size	Species	chromosome ID	Locus	Positions	Species	chromosome ID	Locus	Positions	Species	chromosome ID	Locus	Positions	Species	contig ID	Positions	Locus	Species	contig ID	Positions	Locus	Species	contig ID	Positions	Locus	Species	contig ID	Positions	Species	contig ID	Positions	Locus	Species	contig ID	Positions	Locus	Species	contig ID	Positions	Species	contig ID	Positions	Locus	Species	contig ID
chromosome 1	E.cuniculi	AL391737	ECU01_1065	123947..124168	73	E.hellem	CP002713	EHEL_010945	98768..98950	E.intestinalis	CP001942	Eint_010975	99143..99334	E.romalae	CP003518	EROM_010865	85793..85975	E. bieneusi				V. cornae				T. hominis	ANCC01000870	complement(417..599)	THOM_1725	N. ceranae			N. apis				N. bombycis				A. algerae	AOMW01000887	complement(1561..1737)	V. culicis	AEUG01000033	complement(46830..47012)		E. aedis
chromosome 2	E.cuniculi	AL590442	ECU02_0235	29134..29307	57	E.hellem	CP002714	EHEL_020165	20953..21126	E.intestinalis	CP001943	Eint_020155	17190..17369	E.romalae	CP003519	EROM_020145	15572..15745	E. bieneusi				V. cornae	AEYK01000035	complement(21382..21568), FS		T. hominis	ANCC01001106	complement(140..310)	THOM_2164	N. ceranae	ACOL01000184	complement(1397..1564)	N. apis	ANPH01000990	complement(25477..25665)		N. bombycis	ACJZ01000934	complement(7766..7939)		A. algerae	CAIR01004373	complement(2162..2335)	V. culicis	AEUG01000023	22403..22570		E. aedis	AFBI02000102
	E.cuniculi	AL590442	ECU02_0425	49644..49817	57	E.hellem	CP002714	EHEL_020345	41272..41445	E.intestinalis	CP001943	Eint_020355	37929..38117	E.romalae	CP003519	EROM_020335	35874..36047	E. bieneusi				V. cornae				T. hominis				N. ceranae			N. apis				N. bombycis				A. algerae			V. culicis				E. aedis
	E.cuniculi	AL590442	ECU02_0885	complement(104931..105110)	59	E.hellem	CP002714	EHEL_020805	complement(96433..96636)	E.intestinalis	CP001943	Eint_020835	complement(93076..93333)	E.romalae	CP003519	EROM_020795	complement(91016..91231)	E. bieneusi				V. cornae				T. hominis				N. ceranae			N. apis				N. bombycis				A. algerae			V. culicis				E. aedis
	E.cuniculi	AL590442	ECU02_1495	complement(182183..182353)	56	E.hellem	CP002714	EHEL_021435	complement(173354..173524)	E.intestinalis	CP001943	Eint_021465	complement(170096..170266)	E.romalae	CP003519	EROM_021405	complement(168164..168334)	E. bieneusi				V. cornae	AEYK01000028	complement(12924..13094)		T. hominis	ANCC01001215	complement(8777..8941)	THOM_2355	N. ceranae	ACOL01000085	2786..2956	N. apis	ANPH01000701	18070..18234		N. bombycis	ACJZ01002031	2120..2278		A. algerae			V. culicis	AEUG01000140	15248..15412		E. aedis	AFBI02000334
chromosome 3	E.cuniculi	AL590443	ECU03_0255	28954..29124	56	E.hellem	CP002715	EHEL_030135	16806..16976	E.intestinalis	CP001944	Eint_030145	16357..16527	E.romalae	CP003520	EROM_030155	18019..18189	E. bieneusi				V. cornae				T. hominis				N. ceranae			N. apis				N. bombycis				A. algerae			V. culicis				E. aedis
chromosome 4	E.cuniculi	AL590444	ECU04_0123	complement(19114..19281)	55	E.hellem	CP002716	EHEL_040035	complement(5757..5942)	E.intestinalis	CP001945	Eint_040045	complement(6889..7053)	E.romalae	CP003521	EROM_040065	complement(7608..7793)	E. bieneusi				V. cornae				T. hominis				N. ceranae			N. apis				N. bombycis				A. algerae			V. culicis				E. aedis
	E.cuniculi	AL590444	ECU04_0152	complement(21451..21615)	54	E.hellem	CP002716	EHEL_040072	complement(8083..8247)	E.intestinalis	CP001945	Eint_040082	complement(9220..9387)	E.romalae	CP003521	EROM_040102	complement(9966..10130)	E. bieneusi				V. cornae				T. hominis	ANCC01000839	307..460		N. ceranae			N. apis				N. bombycis				A. algerae			V. culicis	AEUG01000036	45094..45246		E. aedis
	E.cuniculi	AL590444	ECU04_1622	complement(205868..205954)	28	E.hellem	CP002716	EHEL_041595	complement(189226..189312)	E.intestinalis	CP001945	Eint_041635	complement(193188..193274)	E.romalae	CP003521	EROM_041652	complement(191322..191408)	E. bieneusi				V. cornae	AEYK01000054	complement(78186..78263)		T. hominis	ANCC01000140	complement(19917..20000)		N. ceranae	ACOL01000348	1535..1621	N. apis	ANPH01000716	7914..8003		N. bombycis	ACJZ01000225	651..740		A. algerae	AOMV01005966	complement(1696..1788)	V. culicis	AEUG01000039	complement(89467..89553)		E. aedis	AFBI02000610
	E.cuniculi	AL590444	ECU04_1635	207673..207840	55	E.hellem	CP002716	-	unsequenced	E.intestinalis	CP001945	-	unsequenced	E.romalae	CP003521	EROM_041665	194418..194585	E. bieneusi				V. cornae				T. hominis				N. ceranae			N. apis				N. bombycis				A. algerae			V. culicis				E. aedis
chromosome 5	E.cuniculi	AL590445	ECU05_0087	complement(17320..17535)	71	E.hellem	CP002717	EHEL_050137	complement(20638..20844)	E.intestinalis	CP001946	Eint_050075	complement(14231..14431)	E.romalae	CP003522	EROM_050055	complement(9320..9517)	E. bieneusi				V. cornae				T. hominis	ANCC01000033	complement(64418..64606)		N. ceranae			N. apis	ANPH01000477	5492..5740		N. bombycis	KB909284	11924..12181	NBO_376g0009	A. algerae	CAIR01008031	104..268	V. culicis	AEUG01000048	6598..6783		E. aedis	AFBI02000148
	E.cuniculi	AL590445	ECU05_0115	complement(20245..20442)	65	E.hellem	CP002717	EHEL_050165	complement(23557..23751)	E.intestinalis	CP001946	Eint_050105	complement(17145..17342)	E.romalae	CP003522	EROM_050085	complement(12222..12437)	E. bieneusi				V. cornae				T. hominis				N. ceranae			N. apis				N. bombycis				A. algerae			V. culicis				E. aedis
	E.cuniculi	AL590445	ECU05_1185	157270..157425	51	E.hellem	CP002717	EHEL_051295	160953..161111	E.intestinalis	CP001946	Eint_051235	154308..154457	E.romalae	CP003522	EROM_051225	149671..149829	E. bieneusi				V. cornae				T. hominis				N. ceranae	NW_003313503	complement(1487..>1639)	N. apis	ANPH01000410	complement(27655..27858)		N. bombycis	ACJZ01001060	complement(7779..7937)		A. algerae			V. culicis				E. aedis	AFBI02000501
	E.cuniculi	AL590445	ECU05_1275	168182..168310	42	E.hellem	CP002717	EHEL_051395	172865..172978	E.intestinalis	CP001946	Eint_051335	166265..166378	E.romalae	CP003522	EROM_051335	161617..161730	E. bieneusi				V. cornae				T. hominis				N. ceranae			N. apis				N. bombycis				A. algerae			V. culicis				E. aedis
chromosome 6	E.cuniculi	AL590446	ECU06_0285	40665..40766	33	E.hellem	CP002718	EHEL_060205	30724..30822	E.intestinalis	CP001947	Eint_060185	27126..27230	E.romalae	CP003523	EROM_060195	26393..26491	E. bieneusi	NW_003102070	27742..27837		V. cornae				T. hominis				N. ceranae	NW_003313873	666..764	N. apis	ANPH01000368	1546..1644		N. bombycis	ACJZ01002270	complement(1506..1604)		A. algerae			V. culicis				E. aedis	AFBI02001233
chromosome 7	E.cuniculi	AL590447	ECU07_0862	111237..111362	41	E.hellem	CP002719	EHEL_070832	106349..106468	E.intestinalis	CP001948	Eint_070802	102189..102314	E.romalae	CP003524	EROM_070812	102324..102443	E. bieneusi				V. cornae				T. hominis				N. ceranae			N. apis				N. bombycis				A. algerae			V. culicis				E. aedis
	E.cuniculi	AL590447	ECU07_1385	complement(160835..161089)	84	E.hellem	CP002719	EHEL_071365	complement(154656..154910)	E.intestinalis	CP001948	Eint_071345	complement(151750..152004)	E.romalae	CP003524	EROM_071325	complement(150781..151035)	E. bieneusi	NW_001849444	complement(89959..90219)	EBI_26427	V. cornae	AEYK01000026	complement(56651..56929)		T. hominis	ANCC01000325	10827..11078		N. ceranae	NW_003313780	605..862	N. apis	ANPH01000471	complement(6099..6365)		N. bombycis	ACJZ01001459	complement(1226..1480)	NBO_98g0002	A. algerae	CAIR01003505	complement(808..1062)	V. culicis	AEUG01000116	51589..51840		E. aedis	AFBI01000122
																			NW_003102081	5206..5466														ANPH01000629	14610..14879	NAPIS_ORF01566		ACJZ01001295	4398..4673	NBO_67gi001		CAIR01002634	332..587
	E.cuniculi	AL590447	ECU07_1645	complement(195045..195254)	69	E.hellem	CP002719	EHEL_071625	complement(188682..188894)	E.intestinalis	CP001948	Eint_071615	complement(185658..185876)	E.romalae	CP003524	EROM_071565	complement(184630..184842)	E. bieneusi				V. cornae				T. hominis				N. ceranae			N. apis				N. bombycis				A. algerae			V. culicis				E. aedis
	E.cuniculi	AL590447	ECU07_1775	211391..211618	75	E.hellem	CP002719	EHEL_071755	205019..205210	E.intestinalis	CP001948	Eint_071745	201864..202001	E.romalae	CP003524	EROM_071695	200970..201224	E. bieneusi				V. cornae				T. hominis				N. ceranae			N. apis				N. bombycis				A. algerae			V. culicis				E. aedis
chromosome 8	E.cuniculi	AL590448	ECU08_1445	162830..163012	60	E.hellem	CP002720	EHEL_081425	144958..145146	E.intestinalis	CP001949	Eint_081425	144813..144995	E.romalae	CP003525	EROM_081445	145368..145550	E. bieneusi				V. cornae				T. hominis				N. ceranae	ACOL01000006	complement(24151..24294)	N. apis	ANPH01001133	296..445		N. bombycis	KB909112	complement(334..492)	NBO_204g0001	A. algerae			V. culicis				E. aedis
	E.cuniculi	AL590448	ECU08_1555	complement(172228..172386)	52	E.hellem	CP002720	EHEL_081525	complement(154285..154443)	E.intestinalis	CP001949	Eint_081525	complement(154143..154301)	E.romalae	CP003525	EROM_081555	complement(154748..154906)	E. bieneusi	ABGB01000003	complement(26655..26816) predicted	EBI_22562	V. cornae	AEYK01000098	1425..1583	VICG_01944	T. hominis	ANCC01000695	complement(55232..55405)		N. ceranae	ACOL01000835	546..707	N. apis	ANPH01000839	2810..2965		N. bombycis	ACJZ01002208	2225..2380	NBO_419g0006	A. algerae	CAIR01007450	589..759	V. culicis	AEUG01000007	complement(54278..54451)	VCUG_00203	E. aedis	AFBI02000704
																																						ACJZ01000504	4244..4399	NBO_12g0020		CAIR01007851	725..895
chromosome 9	E.cuniculi	AL590451	ECU09_0465	62066..62194	42	E.hellem	CP002721	EHEL_090465	59234..59362	E.intestinalis	CP001950	Eint_090475	60676..60804	E.romalae	CP003526	EROM_090475	59123..59251	E. bieneusi				V. cornae				T. hominis				N. ceranae			N. apis				N. bombycis				A. algerae			V. culicis				E. aedis
	E.cuniculi	AL590451	ECU09_1255	143995..144072	25	E.hellem	CP002721	EHEL_091435	complement(153284..153361)	E.intestinalis	CP001950	Eint_091465	complement(156971..157063)	E.r (9b)	CP003527	EROM_090625	9184..9261	E. bieneusi				V. cornae				T. hominis				N. ceranae			N. apis				N. bombycis				A. algerae			V. culicis				E. aedis
	E.cuniculi	AL590451	ECU09_1665	complement(193409..193558)	49	E.hellem	CP002722	EHEL_091675	complement(14531..14680)	E.intestinalis	CP001950	Eint_091675	complement(180357..180506)	E.r (9c)	CP003528	EROM_091655	complement(14985..15134)	E. bieneusi				V. cornae				T. hominis	ANCC01000904	complement(10464..10622)		N. ceranae			N. apis				N. bombycis				A. algerae	CAIR01003018	391..555	V. culicis	AEUG01000031	43342..43500		E. aedis
	E.cuniculi	AL590451	ECU09_1755	208093..208224	43	E.hellem	CP002722	EHEL_091775	29180..29314	E.intestinalis	CP001950	Eint_091775	194983..195114	E.r (9c)	CP003528	EROM_091755	29673..29807	E. bieneusi				V. cornae				T. hominis				N. ceranae	NW_003314207	4053..4160	N. apis	ANPH01000515	complement(19550..19681)		N. bombycis				A. algerae			V. culicis				E. aedis	AFBI02000094
chromosome 10	E.cuniculi	AL590449	ECU10_0635	78695..78901	68	E.hellem	CP002723	EHEL_100635	69349..69555	E.intestinalis	CP001951	Eint_100575	66120..66326	E.romalae	CP003529	EROM_100505	57423..57629	E. bieneusi				V. cornae				T. hominis				N. ceranae			N. apis				N. bombycis				A. algerae			V. culicis				E. aedis
chromosome 11	E.cuniculi	AL590450	ECU11_0185	complement(23251..23418)	55	E.hellem	CP002724	EHEL_110065	complement(5632..5793)	E.intestinalis	CP001952	Eint_110055	complement(6894..7055)	E.romalae	CP003530	EROM_110055	complement(4199..4366)	E. bieneusi	ABGB01000021	20492..20656	EBI_24350	V. cornae	AEYK01000096	complement(5515..5682)		T. hominis				N. ceranae	ACOL01000095	complement(6188..6328)	N. apis	ANPH01000549	complement(14794..14940)		N. bombycis	ACJZ01001330	complement(5283..5432)		A. algerae			V. culicis				E. aedis
	E.cuniculi	AL590450	ECU11_0525	75069..75257	62	E.hellem	CP002724	EHEL_110395	48637..48819	E.intestinalis	CP001952	Eint_110375	49726..49920	E.romalae	CP003530	EROM_110385	47143..47325	E. bieneusi				V. cornae				T. hominis				N. ceranae			N. apis				N. bombycis	ACJZ01001382	4375..4539	NBO_80g0003	A. algerae			V. culicis				E. aedis
	E.cuniculi	AL590450	ECU11_0575	complement(80609..80764)	51	E.hellem	CP002724	EHEL_110445	complement(54148..54324)	E.intestinalis	CP001952	Eint_110425	complement(55245..55415)	E.romalae	CP003530	EROM_110435	complement(52669..52839)	E. bieneusi				V. cornae				T. hominis				N. ceranae			N. apis				N. bombycis				A. algerae			V. culicis				E. aedis
	E.cuniculi	AL590450	ECU11_1175	148601..148855	84	E.hellem	CP002724	EHEL_111055	122021..122272	E.intestinalis	CP001952	Eint_111055	123149..123403	E.romalae	CP003530	EROM_111055	120614..120868	E. bieneusi				V. cornae				T. hominis				N. ceranae			N. apis				N. bombycis				A. algerae			V. culicis				E. aedis
	E.cuniculi	AL590450	ECU11_1205	complement(154202..154354)	50	E.hellem	CP002724	EHEL_111085	complement(127566..127739)	E.intestinalis	CP001952	Eint_111085	complement(128704..128877)	E.romalae	CP003530	EROM_111085	complement(126208..126360)	E. bieneusi				V. cornae	AEYK01000102	complement(1219..1377)		T. hominis	ANCC01001622	5586..5735	THOM_3260	N. ceranae			N. apis	ANPH01000538	21730..21864		N. bombycis	ACJZ01001249	2903..3043		A. algerae	CAIR01007474	complement(1152..1298)	V. culicis	AEUG01000013	50310..50459		E. aedis	AFBI02000803
	E.cuniculi	AL590450	ECU11_1725	complement(214696..214866)	56	E.hellem	CP002724	EHEL_111615	complement(187863..188030)	E.intestinalis	CP001952	Eint_111615	complement(188885..189091)	E.romalae	CP003530	EROM_111615	complement(186541..186711)	E. bieneusi				V. cornae				T. hominis	ANCC01000140	complement(17582..17764)		N. ceranae			N. apis				N. bombycis				A. algerae			V. culicis	AEUG01000039	complement(87044..87226)		E. aedis
Ec: Katinka et al., 2001; Peyretaillade et al. 2009
Ei: Corradi et al., 2010
Eh : Pombert et al., 2012
Er : Pombert et al., 2012
Eb: Akiyoshi et al., 2009; Keeling et al., 2010
Nc : Cornman et al., 2009
Na : Chen et al. 2013
Nb : Pan et al., 2013
Th : Heinz et al., 2010
Ob : Corradi et al., 2009
Np : Cuomo et al., 2012
Aa: Peyretaillade et al., 2012 and Cuomo et al.
Vc : ENA (http://www.ebi.ac.uk/ena/) + Broad Institute (http://www.broadinstitute.org/annotation/genome/microsporidia_comparative/News.html)
Vcf : ENA
Sl : Campbell et al., 2013
Ea ENA (http://www.ebi.ac.uk/ena/) + Broad Institute (http://www.broadinstitute.org/annotation/genome/microsporidia_comparative/News.html)
Oc : Pombert et al., 2015
[truncated: 18 more columns]
